# Supplementary material for: Dynamic Response of the Pitot Tube with Pressure Sensor
Source: Sensors (Basel). 2023 Mar 6;23(5):2843. doi: 10.3390/s23052843 (PMC10007131; doi:10.3390/s23052843)
Supplement: Supplementary file 1 [file sensors-23-02843-s001.zip]

Archive with 1 entries (1 files):
- CFD Simulation.mp4
